# Supplementary material for: Analysis of common bean expressed sequence tags identifies sulfur metabolic pathways active in seed and sulfur-rich proteins highly expressed in the absence of phaseolin and major lectins
Source: BMC Genomics. 2011 May 26;12:268. doi: 10.1186/1471-2164-12-268 (PMC3115882; doi:10.1186/1471-2164-12-268)
Supplement: Additional file 3 — Legumin (A) and albumin-2 (B) tryptic peptides identified by de novo sequencing of LC-MS/MS data; Identification of purified proteins after size exclusion chromatography: group 3 late embryogenesis abundant protein (C); legumin precursor (D), α- -54.8 kD (E), β- (F), and α- -44.0 and 42.7 kD (G) subunits. [file 1471-2164-12-268-S3.XLS]

## Sheet: A
(A) Legumin tryptic peptides identified by de novo sequencing of LC-MS/MS data
SEQUENCED PEPTIDE	m/z	+ CHARGE	TARGET SEQUENCE
TTNLFNR	433.33	2	24-TTNLFNR-30
INSLNALKPDHR	689.42	2	33-INSLNALKPDHR-44
(OxW)LLGGLLETWSSTHR	591.71	3	45-VESNGGLIETWSSTHR-60
ELE(CamC)AGVTFSR	634.81	2	61-ELECAGVTFSR-71
	634.84	2
	634.85	2
(OxW)(OxW)FKWHPYPQMIIAVQGK	783.08	3	77-NGLHMPSYSPYPQMIIAVQGK-97
EYFLAGNPDIEHPEAIK	971.98	2	179-EFYLAGNPDIEHPEAIK-195
QVEEEGSNVLGGFGK	775.38	2	199-QVEEEGSNVLGGFGK-213
SLDIDEDIAK	559.86	2	219-SLDIDEDIAK-228
	559.9	2
EDIDEDIAKK	416.59	3	219-SLDIDEDIAKK-229
EVDEDIAKK	523.77	2
	523.83	2
	523.91	2
LVSPEDEMK	524.38	2	230-LVSPEDEMK-238
LKDGLSVISPK	579.14	2	243-LKDGLSVISPK-253
DGLSVISPK	458.69	2
WKR(OxW)(OxW)PKDDKEEDEDESQGK	875.38	3	254-WQGLQDEDEDDKEEDEDESQGK-275
EVEPLPPHGK	551.82	2	301-EVEPLPPHGK-310
DLEPLPPHGK	551.61	2
EEEKEVEPLPPR	726.37	2	315-EEEKEVEPLPPR-326
YRRFEKEVEPLPPR	606.01	3
EVEPLPPR	468.72	2	319-EVEPLPPR-326
	468.75	2
	468.89	2
VVEEEEEYDEPVR	811.43	2	374-VVEEEEEYDEPVR-386
	811.44	2
	811.58	2
WSKEDQPAEEVVEK	837.4	2	394-SWKEDQPAEEVVEK-407
WWPAEEVVEK	636.81	2
GIEETL(CamC)TLK	582.347	2	428-GIEETLCTLK-437
LQHGGIAR	426.27	2	438-LQHNIAR-444
ASSADFFNPK	542.264	2	445-ASSADFFNPK-454
SAQYVVLYK	535.841	2	475-SAQYVVLYK-483
WD(OxW)QHVSLNNANSVIPDYR	777.44	3	484-NGIYSPHWNLNANSVIYVIR-503
RRSEGIAVFDDELK	545.638	3	510-VVNSEGIAVFDDELK-524
RRSEGIAVFDDELKK	588.37	3	510-VVNSEGIAVFDDELKK-525
(CamC)(OxW)WWY(OxW)(OxW)LEEAGEQGFEYVVFK	1015.82	3	526-GQLLVVPQNFMVAEEAGEQGFEYVVFK-552
QSPNAVTSYLK	604.325	2	553-TNPNAVTSYLK-563
SFPAEVIAK	481.281	2	568-SFPAEVIAK-576
	481.318	2
LSHSEVSELK	564.701	2	580-LSHSEVSELK-589
	564.819	2
	564.828	2
EFGNWGPLINPVK	735.93	2	590-FEGNWGPLINPVK-602
Amino acids shown in bold were assigned greater than 90% confidence by PEAKS sequence determination

## Sheet: B
(B) Albumin-2 tryptic peptides identified by de novo sequencing of LC-MS/MS data
SEQUENCED PEPTIDE	m/z	+ CHARGE	TARGET SEQUENCE
AYLNAAFR	463.26	2	2-AYLNAAFR-9
	463.31	2
	463.32	2
	463.33	2
EYEVYFFLK	619.33	2	13-EYEVYFFLK-21
TDDKILTNLR	594.87	2	35-TDDKILTNLR-44
EAQGIDSAFDTEGK	734.37	2	45-LISSGFPSLAGTPFAEQGIDSAFDTEGK-72
EAYVFSTK	472.76	2	73-EAYVFSTK-80
	473.3	2
H(CamC)AYIDYAPGTTNDK	863.96	3	81-HCAYIDYAPGTTNDK-95
RVTIAEMFPVLK	702.44	2	99-GPTTIAEMFPVLK-111
	702.52	2
QSV(OxM)ENGIDSAFR	735.52	2	112-NTVFENGIDSAFR-124
QSVFEDGIDSAFR	735.88	2
GKEVYLFK	492.38	2	128-GKEVYLFK-135
	492.3	2
	492.31	2
	492.36	2
	492.42	2
EVYDSQGQLLGNLR	531.35	3	142-IDYDSKQLIGNIR-154
QLIGNIR	407.27	2	148-QLIGNIR-154
	407.28	2
	407.45	2
NITDGFTVLK	554.35	2	155-NITDGFTVLK-164
LITDGFTVLK	554.31	2
YTPGSSNDTLLGDVR	797.92	2	196-YTPGSSNDTLLGDVR-211
	797.96	2
G(OxH)LDGWP(CamC)LK	599.94	2	212-PILDGWPCLK-221
Amino acids shown in bold were assigned greater than 90% confidence by PEAKS sequence determination

## Sheet: C
(C) Identification of purified group 3 late embryogenesis abundant protein
PROTEIN NAME	accession	SCORE	COVERAGE (%)	MATCHED	MW
Group 3 late embryogenesis abundant protein	Q2N1E0	1201	42	56	50724

## Sheet: D
(D) Identification of precursor from purified legumin
MASS	± ERROR	MATCHING SEQUENCE
864.611	-0.17	24-TTNLFNR-30
1376.71	+0.04	33-INSLNALKPDHR-44
1377.05	-0.30
1268.07	-0.48	61-ELECAGVTFSR-71
3559.52	-1.43	98-GALGLAIPGCPQTYEEAVDESTSSQK-123
1549.37	-0.63	199-QVEEEGSNVLGGFGK-213
1117.91	-0.36	219-SLDIDEDIAK-228
1174.71	-0.12	229-KLVSPEDEMK-238
727.218	+0.28	239-QIVKLK-244
914.726	-0.22	245-DGLSVISPK-253
1004.47	+0.06	284-EVEPLPHGK-292
1004.81	-0.28
1101.62	-0.04	301-EVEPLPPHGK-310
1450.06	+0.67	315-EEEEVEPLPPR-326
935.73	-0.22	319-EVEPLPPR-326
1034.84	-0.33	328-HVHKEEEK-335
1490.28	+0.45	332-EEEKEVEPLPHR-343
975.417	+0.10	336-EVEPLPHR-343
680.341	+0.10	344-KHLRK-348
1044.86	-0.39	349-EEEEEKPR-356
2590.14	-0.85	387-HKTRHEKSWKEDQPAEEVVEK-407
1272.05	-0.46	397-EDQPAEEVVEK-407
1214.71	-0.19	408-GEAHEEWETK-417
1690.31	+0.52	423-NRGSNGIEETLCTLK-437
1690.38	+0.46
1082.85	-0.35	445-ASSADFFNPK-454
1634.51	-0.69	510-VVNSEGIAVFDDELK-524
1762.54	-0.62	510-VVNSEGIAVFDDELKK-525
1207.06	-0.43	553-TNPNAVTSYLK-563
960.803	-0.28	568-SFPAEVIAK-576
1532.36	-0.54	577-IYKLSHSEVSELK-589
1127.45	+0.13	580-LSHSEVSELK-589
1127.64	-0.06
1470.37	-0.6	590-FEGNWGPLINPVK-602

## Sheet: E
(E) Identification of α-subunit from purified legumin band of 54.8 kD
MASS	± ERROR	MATCHING SEQUENCE	SEQUENCE TAG
864.337	+0.11	24-TTNLFNR-30	TTNLFNR
1376.65	+0.11	33-INSLNALKPDHR-44
1376.67	+0.09
1772.62	-0.77	45-VESNGGLIETWSSTHR-60	……..WSSTHR
1267.42	+0.16	61-ELECAGVTFSR-71	……TFSR
2330.92	-0.76	77-NGLHMPSYSPYPQMIIAVQGK-97
3559.52	+0.10	98-GALGLAIPGCPQTYEEAVDESTSSQK-123
1941.66	+0.29	179-EYFLAGNPDIEHPEAIK-195
1942.22	-0.28
1548.55	+0.19	199-QVEEEGSNVLGGFGK-213	………LGGFGK
1548.6	+0.15
1117.37	+0.18	219-SLDIDEDIAK-228	(LS)DLDEDLAK
1117.5	+0.05
1046.38	+0.11	230-LVSPEDEMK-238	LVS….MK
1155.59	+0.11	243-LKDGLSVISPK-253
914.382	+0.13	245-DGLSVISPK-253	DGLSVLSPK
2622.96	+0.07	254-WQGLQDEDEDDKEEDEDESQGK-275
1004.43	+0.10	284-EVEPLPHGK-292
1004.45	+0.08
1101.48	+0.10	301-EVEPLPPHGK-310
1101.5	+0.08
935.432	+0.08	319-EVEPLPPR-326	EVEPLPPR
1490.54	+0.20	332-EEEKEVEPLPHR-343
975.413	+0.10	336-EVEPLPHR-343
975.443	+0.07
1620.56	+0.15	374-VVEEEEEYDEPVR-386	……..(PDE)VR
1620.57	+0.15
1271.47	+0.12	397-EDQPAEEVVEK-407
1214.45	+0.07	408-GEAHEEWETK-417

## Sheet: F
(F) Identification of β-subunit from purified legumin
MASS	± ERROR	MATCHING SEQUENCE	SEQUENCE TAG
1162.69	-0.10	428-GIEETLCTLK-437	GLEETLC..K
850.54	-0.06	438-LQHNIAR-444
1082.53	-0.03	445-ASSADFFNPK-454	ASSADFFNPK
2329.32	-0.12	484-NGIYSPHWNLNANSVIYVIR-503
1633.91	-0.09	510-VVNSEGIAVFDDELK-524	VVNS………LK
1762.11	-0.20	510-VVNSEGIAVFDDELKK-525	………….LKK
1206.65	-0.03	553-TNPNAVTSYLK-563	(NT)PNAV…..
960.56	-0.03	568-SFPAEVIAK-576	SFPAEVLAK
1127.64	-0.06	580-LSHSEVSELK-589
1469.86	-0.09	590-FEGNWGPLINPVK-602	(EF)GNW….N(VP)K

## Sheet: G
(G) Identification of minor bands corresponding to the α-subunit of legumin
SAMPLE	PROTEIN NAME	SCORE	COVERAGE (%)	MATCHED
44.0 kD band	Legumin	1099	35	44
42.7 kD band	Legumin	819	26	33
